# Supplementary material for: The cytological mechanism of the peach haploid producing triploid offspring
Source: Hortic Res. 2024 Nov 18;12(2):uhae316. doi: 10.1093/hr/uhae316 (PMC11817870; doi:10.1093/hr/uhae316)
Supplement: Web_Material_uhae316 [file web_material_uhae316.zip]

Archive with 3 entries (3 files):
- Revised Supplementary Figure 1-5.docx
- Revised Supplementary Table 1-5-For reviewers.docx
- Revised Supplementary Table 1-5.docx
